# Supplementary material for: Nanoparticles for Thrombolytic Therapy in Ischemic Stroke: A Systematic Review and Meta-Analysis of Preclinical Studies
Source: Pharmaceutics. 2025 Feb 6;17(2):208. doi: 10.3390/pharmaceutics17020208 (PMC11859612; doi:10.3390/pharmaceutics17020208)
Supplement: Supplementary file 1 [file pharmaceutics-17-00208-s001.zip]

Archive with 1 entries (1 files):
- pharmaceutics-3431099-supplementary.pdf
